# Supplementary material for: Seed priming and abiotic stress tolerance in carrot: Unraveling the mechanisms of improved germination
Source: PLoS One. 2025 Feb 7;20(2):e0318753. doi: 10.1371/journal.pone.0318753 (PMC11805430; doi:10.1371/journal.pone.0318753)
Supplement: S1 Table — This table summarizes the results of one-way, two-way, or three-way ANOVA analyses followed by post-hoc Tukey’s Honest Significant Difference (HSD) tests for multiple experimental conditions. Each section of the table corresponds to a specific test, indicated by the test name (e.g., "Germination in water"), followed by reference to the specific Main Text figure (e.g., [Fig 1]). For each test, the ANOVA summary includes the degrees of freedom (Df), sum of squares (Sum Sq), mean square (Mean Sq), F-value, and p-value (Pr(>F)). The post-hoc HSD test results list the groups compared, their mean values, and the significance groupings, where groups sharing the same letter are not significantly different from each other at the 0.05 significance level. (XLSX) [file pone.0318753.s003.xlsx]

## Sheet: Sheet1
Supplementary Table S1. Results of One-Way, Two-Way, or Three-Way ANOVA and Post-Hoc HSD Tests for Various Experimental Conditions. This table summarizes the results of one-way, two-way, or three-way ANOVA analyses followed by post-hoc Tukey’s Honest Significant Difference (HSD) tests for multiple experimental conditions. Each section of the table corresponds to a specific test, indicated by the …
"Germination in water" (1way ANOVA) [Figure 1]
	Df	Sum Sq	Mean Sq	F value	Pr(>F)
code	7	96603	13800	4.153	0.00237 **
Residuals	32	106340	3323
Significance codes: 0 ‘’ 0.001 ‘’ 0.01 ‘’ 0.05 ‘.’ 0.1 ‘ ’ 1
Post-hoc HSD Test
Alpha: 0.05 ; DF Error: 32
Critical Value of Studentized Range: 4.58106
Carrots	AUC	groups
M1939	502.25	a
M1945	483.5	a
''Perfekcja'	441.913	ab
''Jeannette F1'	420.5	ab
M1938	403.95	ab
''Koral'	398.067	ab
M1933	378.81	ab
M1935	315.95	ab
"Germination in NaCl" (2Way ANOVA) [Figure 2]
	Df	Sum Sq	Mean Sq	F value	Pr(>F)
Line	7	663528	94790	5.567	8.67e-06 ***
Condition	1	1569810	1569810	92.19	< 2e-16 ***
Line:Condition	7	181061	25866	1.519	0.164
Residuals	170	2894771	17028
Significance codes: 0 ‘’ 0.001 ‘’ 0.01 ‘’ 0.05 ‘.’ 0.1 ‘ ’ 1
Post-hoc HSD Test - Line
Alpha: 0.05 ; DF Error: 178
Critical Value of Studentized Range: 4.337872
Carrots	AUC	groups
''Perfekcja'	405.223	a
M1939	342.6	ab
M1945	312.507	ab
M1938	264.347	ab
''Koral'	261.836	ab
''Jeannette F1'	253.365	ab
M1935	226.77	b
M1933	214.707	b
Post-hoc HSD Test - Condition
Alpha: 0.05 ; DF Error: 182
Critical Value of Studentized Range: 3.66695
NaCl concentration	AUC	groups
0	429.685	a
50	311.013	b
100	277.595	b
150	161.494	c
"Germination in KCl" (2Way ANOVA) [Figure 3]
	Df	Sum Sq	Mean Sq	F value	Pr(>F)
Line	6	684598	114100	40.58	< 2e-16 ***
Condition	1	1381518	1381518	491.32	< 2e-16 ***
Line:Condition	6	189070	31512	11.21	4.22e-09 ***
Residuals	82	230570	2812
Significance codes: 0 ‘’ 0.001 ‘’ 0.01 ‘’ 0.05 ‘.’ 0.1 ‘ ’ 1
Post-hoc HSD Test
Alpha: 0.05 ; DF Error: 68
Critical Value of Studentized Range: 5.4814M19
Carrots.KCl concentration	AUC	groups
M1945	495.561	a
M1939	491.97	a
''Koral'.0	469.124	ab
''Jeannette F1'.0	462.536	ab
''Koral'.50	374.95	abc
M1945.5	362.034	abcd
M1939.5	333.076	bcd
''Koral'.100	296.087	cde
M1938	294.466	cdef
''Jeannette F1'.50	273.938	cdefg
M1933	231.408	cdefg
M1935	211.084	defgh
''Jeannette F1'.100	202.182	efgh
M1938.5	177.393	efghi
M1939.1	156.188	fghij
M1945.1	132.662	ghijk
M1938.1	77.9679	hijkl
''Koral'.150	57.2263	ijkl
M1935.5	57.2191	ijkl
''Jeannette F1'.150	52.0947	jkl
M1933.5	26.5038	kl
M1945.15	20.5734	kl
M1935.1	20.5316	kl
M1933.1	0	l
M1933.15	0	l
M1935.15	0	l
M1938.15	0	l
M1939.15	0	l
"Germination in NPK" (2Way ANOVA) [Figure 4]
	Df	Sum Sq	Mean Sq	F value	Pr(>F)
Line	6	558701	93117	12.94	2.64e-10 ***
Condition	1	1043665	1043665	145.03	< 2e-16 ***
Line:Condition	6	35854	5976	0.83	0.55
Residuals	84	604503	7196
Significance codes: 0 ‘’ 0.001 ‘’ 0.01 ‘’ 0.05 ‘.’ 0.1 ‘ ’ 1
Post-hoc HSD Test - Line
Alpha: 0.05 ; DF Error: 91
Critical Value of Studentized Range: 4.264287
Minimun Significant Difference: 155.0371
Carrots	AUC	groups
M1939	399.512	a
M1945	351.343	a
''Jeannette F1'	345.387	ab
''Koral'	339.215	ab
M1938	317.725	ab
M1935	191.285	b
M1933	191.28	b
Post-hoc HSD Test - Condition
Alpha: 0.05 ; DF Error: 94
Critical Value of Studentized Range: 3.699002
NPK concentration	AUC	groups
0	430.087	a
50	398.962	a
100	302.007	b
150	151.861	c
"Germination in PEG" (2Way ANOVA) [Figure 5]
	Df	Sum Sq	Mean Sq	F	value	Pr(>F)
Line	2	459.9	229.9		6.111	0.00462 **
Condition	1	317	317		8.424	0.00582 **
Line:Condition	2	150.7	75.4		2.002	0.14739
Residuals	43	1618.1	37.6
Significance codes: 0 ‘’ 0.001 ‘’ 0.01 ‘’ 0.05 ‘.’ 0.1 ‘ ’ 1
Post-hoc HSD Test - Line
Alpha: 0.05 ; DF Error: 46
Critical Value of Studentized Range: 3.424983
Carrots	AUC	groups
''Perfekcja'	7.52316	a
M1945	5.96187	ab
M1933	0.444313	b
Post-hoc HSD Test - Condition
Alpha: 0.05 ; DF Error: 47
Critical Value of Studentized Range: 2.845031
PEG concentration	AUC	groups
0	7.23794	a
0.05	1.98413	b
"Effects of inhibitors" (3Way ANOVA) [Figure 6]
	Df	Sum Sq	Mean Sq	F value	Pr(>F)
Line	2	787322	393661	23.489	4.33e-10 ***
Condition	2	2713430	1356715	80.953	< 2e-16 ***
Inhibitor	4	466208	116552	6.954	2.50e-05 ***
Line:Condition	4	147742	36935	2.204	0.0690 .
Line:Inhibitor	8	38947	4868	0.29	0.9688
Condition:Inhibitor	8	450884	56361	3.363	0.0011 **
Line:Condition:Inhibitor	16	158146	9884	0.59	0.8906
Residuals	255	4273620	16759
Significance codes: 0 ‘’ 0.001 ‘’ 0.01 ‘’ 0.05 ‘.’ 0.1 ‘ ’ 1
Post-hoc HSD Test - Line
Alpha: 0.05 ; DF Error: 297
Critical Value of Studentized Range: 3.331215
Minimun Significant Difference: 55.51681
Carrots	AUC	groups
''Perfekcja'	326.581	a
M1945	323.148	a
M1933	216.232	b
Post-hoc HSD Test - Condition
Alpha: 0.05 ; DF Error: 297
Critical Value of Studentized Range: 3.331215
Germination conditions	AUC	groups
H2O	402.629	a
PEG	230.571	b
NaCl	176.868	b
Post-hoc HSD Test - Inhibitor
Alpha: 0.05 ; DF Error: 295
Critical Value of Studentized Range: 3.881627
Minimun Significant Difference: 85.41221
Inhibitor used	AUC	groups
hydroxyurea	340.987	a
cycloheximide	304.098	ab
0	292.676	ab
cytochalasin	285.913	ab
actinomycin D	219.594	b
Post-hoc HSD Test - Line×Condition
Alpha: 0.05 ; DF Error: 291
Critical Value of Studentized Range: 4.4M19856
Carrots.Condition	AUC	groups
M1945.H2O	454.182	a
'Perfekcja'.H2O	406.498	ab
M1933.H2O	347.207	bc
'Perfekcja'.PEG	278.141	cd
'Perfekcja'.NaCl	263.627	cde
M1945.PEG	262.295	cde
M1945.NaCl	182.785	def
M1933.PEG	151.277	ef
M1933.NaCl	84.192	f
Post-hoc HSD Test - Condition×Inhibitor
Alpha: 0.05 ; DF Error: 285
Critical Value of Studentized Range: 4.838706
Condition.Inhibitor	AUC	groups
H2O.0	440.503	a
H2O.H-U	438.108	a
H2O.cytD	417.034	ab
H2O.cycl	389.166	abc
H2O.actD	328.332	abcd
NaCl.cycl	322.053	abcde
PEG.H-U	298.561	bcde
NaCl.H-U	231.594	cde
PEG.cytD	229.271	de
PEG.0	210.151	de
PEG.cycl	210.051	de
PEG.actD	204.821	de
NaCl.0	162.073	def
NaCl.cytD	136.955	ef
NaCl.actD	31.6654	f
"Effects of Priming" (2Way ANOVA) [Figure 7]
	Df	Sum Sq	Mean Sq	F value	Pr(>F)
Priming	3	4838	1613	0.28	0.839
Germination	2	206572	103286	17.952	1.25e-06 ***
Priming:Germination	6	23163	3861	0.671	0.673
Residuals	51	293424	5753
Signif. codes: 0 ‘***’ 0.001 ‘**’ 0.01 ‘*’ 0.05 ‘.’ 0.1 ‘ ’ 1
Post-hoc HSD Test - Germination condition
Alpha: 0.05 ; DF Error: 60
Critical Value of Studentized Range: 3.398661
Germination conditions	AUC	groups
H2O	368.535	a
PEG	305.171	b
NaCl	232.064	c
"Seeedlings Growth Dynamics - Roots" (3Way ANOVA) [Figure 8]
	Df	Sum Sq	Mean Sq	F value	Pr(>F)
Line	1	10978	10978	40.27	4.25e-10 ***
Condition	3	3685	1228	4.506	0.003877 **
dpi	1	162998	162998	597.895	< 2e-16 ***
Line:Condition	3	4902	1634	5.993	0.000498 ***
Line:dpi	1	893	893	3.275	0.070841 .
Condition:dpi	3	1691	564	2.068	0.103237
Line:Condition:dpi	3	4015	1338	4.909	0.002226 **
Residuals	625	170387	273
Signif. codes: 0 ‘***’ 0.001 ‘**’ 0.01 ‘*’ 0.05 ‘.’ 0.1 ‘ ’ 1
Post-hoc HSD Test - Line×Condition×dpi
Critical Value of Studentized Range: 5.252399
Carrots.Condition.DPI	Root	groups
M1933.OS.21	78.2222	a
M1933.OO.21	78.1429	a
M1933.SO.21	73.5	ab
M1939.SO.21	62.2143	abc
M1933.OS.14	61.6667	abcd
M1939.SS.21	59.95	abcd
M1939.SO.14	57.913	abcd
M1939.OO.14	57	abcd
M1933.SS.21	56.3846	abcd
M1939.OS.21	53.625	abcde
M1939.OS.14	52.125	bcde
M1933.OO.14	51.3077	bcde
M1939.SS.14	49.2619	cde
M1933.SO.14	40.5	def
M1939.OO.7	30.2565	efg
M1933.SS.14	28.7059	fg
M1945.OO.8	27.3	fg
M1945.SS.8	26.9833	fg
M1939.OS.7	24.6905	fg
M1933.OO.7	24.2759	fg
M1939.SS.7	22.6552	fg
M1939.SO.7	21.3	g
M1933.OS.7	17.6191	g
M1933.SS.7	15.3333	g
M1933.OO.8	14.037	g
M1933.SO.7	13	g
M1933.SS.8	11	g
"Seeedlings Growth Dynamics - Shoots" (3Way ANOVA)
	Df	Sum Sq	Mean Sq	F value	Pr(>F)
Line	1	21497	21497	374.441	< 2e-16 ***
Condition	3	7967	2656	46.26	< 2e-16 ***
dpi	1	2369	2369	41.263	2.64e-10 ***
Line:Condition	3	7101	2367	41.23	< 2e-16 ***
Line:dpi	1	667	667	11.615	0.000696 ***
Condition:dpi	3	1231	410	7.148	0.000100 ***
Line:Condition:dpi	3	162	54	0.939	0.421223
Residuals	625	35882	57
Signif. codes: 0 ‘***’ 0.001 ‘**’ 0.01 ‘*’ 0.05 ‘.’ 0.1 ‘ ’ 1
Post-hoc HSD Test - Line×dpi
Critical Value of Studentized Range: 4.300747
Carrots.DPI	Shoot	groups
M1939.14	26.1848	a
M1939.21	24.7381	a
M1945.8	24.1857	a
M1939.7	24.1127	a
M1933.21	12.1912	b
M1933.8	10.3448	b
M1933.14	9.59722	b
M1933.7	9.32812	b
Post-hoc HSD Test - Line×Condition
Critical Value of Studentized Range: 4.761597
Carrots.Condition	Shoot	groups
M1939.OO	33.6059	a
M1939.OS	29.4545	ab
M1945.OO	26.4625	bc
M1939.SO	23.5779	cd
M1945.SS	21.15	de
M1939.SS	19.5275	e
M1933.OO	15.9	f
M1933.SO	8.60606	g
M1933.OS	7.69231	g
M1933.SS	5.66197	g
Post-hoc HSD Test - Condition×dpi
Condition.DPI	Shoot	groups
14.OS	26.32	a
14.OO	25.25	a
21.OO	24.3333	a
8.OO	22.4766	a
7.OO	22.4731	a
8.SS	20.6613	ab
21.OS	20.3529	abc
14.SO	19.8718	abc
7.OS	19.6825	abc
7.SO	19.0556	abc
21.SO	17.9615	abc
7.SS	14.7895	bc
14.SS	13.9605	c
21.SS	11.8261	c
"Seeedlings Growth Dynamics - Roots:Shoots" (3Way ANOVA)
	Df	Sum Sq	Mean Sq	F value	Pr(>F)
Line	1	1339.2	1339.2	542.567	< 2e-16 ***
Condition	3	349.3	116.4	47.177	< 2e-16 ***
dpi	1	814.8	814.8	330.136	< 2e-16 ***
Line:Condition	3	499.3	166.4	67.427	< 2e-16 ***
Line:dpi	1	449.2	449.2	181.98	< 2e-16 ***
Condition:dpi	3	227.4	75.8	30.715	< 2e-16 ***
Line:Condition:dpi	3	56.2	18.7	7.592	5.41e-05 ***
Residuals	625	1542.6	2.5
Signif. codes: 0 ‘***’ 0.001 ‘**’ 0.01 ‘*’ 0.05 ‘.’ 0.1 ‘ ’ 1
Post-hoc HSD Test - Line×Condition×dpi
Critical Value of Studentized Range: 5.252399
Carrots.DPI.Condition	Shoot	groups
M1939.14.OS	35.625	a
M1939.14.OO	34.6364	ab
M1939.21.OS	34.375	abc
M1939.7.OO	33.113	abc
M1939.14.SO	26.913	bcd
M1945.8.OO	26.4625	bcd
M1939.7.OS	26.1667	bcd
M1939.21.SO	25.5714	bcde
M1933.21.OO	24.3333	cde
M1945.8.SS	21.15	de
M1939.7.SO	20.9625	de
M1939.21.SS	20.3	def
M1939.14.SS	19.9762	ef
M1939.7.SS	18.3448	ef
M1933.14.OO	17.3077	efg
M1933.7.OO	14.0345	fgh
M1933.8.OO	10.6667	ghi
M1933.14.OS	9.77778	ghi
M1933.14.SO	9.75	ghi
M1933.21.SO	9.08333	ghi
M1933.21.OS	7.88889	ghi
M1933.7.OS	6.71429	hi
M1933.14.SS	6.52941	i
M1933.8.SS	6	i
M1933.21.SS	5.30769	i
M1933.7.SO	3.8	i
M1933.7.SS	3.33333	i
"Biochemistry - O2-" (2Way ANOVA) [Figure 9]
	Df	Sum Sq	Mean Sq	F	value	Pr(>F)
Line	2	0.01306	0.006531		1.742	0.1868
Condition	2	0.01553	0.007767		2.072	0.1378
Line:Condition	4	0.04412	0.01103		2.942	0.0304 *
Residuals	45	0.16872	0.003749
Signif. codes: 0 ‘***’ 0.001 ‘**’ 0.01 ‘*’ 0.05 ‘.’ 0.1 ‘ ’ 1
Post-hoc HSD Test - Line×Condition
Critical Value of Studentized Range: 4.606285
Carrots.Conditions	Value	groups
M1945.NaCl	0.1775	a
M1933.H2O	0.170333	a
M1945.H2O	0.146889	a
'Perfekcja'.PEG	0.132333	a
M1933.PEG	0.113667	a
'Perfekcja'.H2O	0.106889	a
M1933.NaCl	0.089	a
M1945.PEG	0.0781667	a
'Perfekcja'.NaCl	0.0736667	a
"Biochemistry - SOD"(2Way ANOVA)
	Df	Sum Sq	Mean Sq	F value	Pr(>F)
Line	2	5.05e-05	2.53e-05	0.485	0.622831
Condition	2	0.0010674	0.0005337	10.261	0.000951 ***
Line:Condition	4	0.000419	0.0001048	2.014	0.133267
Residuals	19	0.0009883	5.2e-05
Signif. codes: 0 ‘***’ 0.001 ‘**’ 0.01 ‘*’ 0.05 ‘.’ 0.1 ‘ ’ 1
Post-hoc HSD Test - Condition
Critical Value of Studentized Range: 3.522566
Conditions	Value	groups
PEG	0.043	a
H2O	0.041625	a
NaCl	0.02945	b
"Biochemistry - PPO" (2Way ANOVA)
	Df	Sum Sq	Mean Sq	F	value	Pr(>F)
Line	2	0.04378	0.02189		3.802	0.034615 *
Condition	2	0.05675	0.02837		4.928	0.014666 *
Line:Condition	4	0.19799	0.0495		8.597	0.000117 ***
Residuals	28	0.16121	0.00576
Signif. codes: 0 ‘***’ 0.001 ‘**’ 0.01 ‘*’ 0.05 ‘.’ 0.1 ‘ ’ 1
2 observations deleted due to missingness
Post-hoc HSD Test - Line×Condition
Critical Value of Studentized Range: 4.74463
Carrots.Condition	Value	groups
'Perfekcja'.PEG	0.333667	a
M1945.NaCl	0.1465	b
M1933.NaCl	0.13	b
'Perfekcja'.H2O	0.0453333	b
'Perfekcja'.NaCl	0.0416667	b
M1933.H2O	0.0296667	b
M1933.PEG	0.0286667	b
M1945.PEG	0.0235	b
M1945.H2O	0.00725	b
"Biochemistry - POX" (2Way ANOVA)
	Df	Sum Sq	Mean Sq	F	value	Pr(>F)
Line	2	2.796	1.398		185.8	<2e-16 ***
Condition	2	3.798	1.899		252.4	<2e-16 ***
Line:Condition	4	9.597	2.3992		318.9	<2e-16 ***
Residuals	29	0.218	0.0075
Signif. codes: 0 ‘***’ 0.001 ‘**’ 0.01 ‘*’ 0.05 ‘.’ 0.1 ‘ ’ 1
1 observation deleted due to missingness
Post-hoc HSD Test - Line×Condition
Critical Value of Studentized Range: 4.731843
Carrots.Condition	Value	groups
M1933.PEG	2.541	a
'Perfekcja'.PEG	0.223	b
M1933.NaCl	0.203333	b
'Perfekcja'.H2O	0.181333	b
M1945.H2O	0.1615	b
M1945.NaCl	0.119667	b
M1945.PEG	0.102667	b
M1933.H2O	0.0651667	b
'Perfekcja'.NaCl	0.003	b
"Biochemistry - CAT" (2Way ANOVA)
	Df	Sum Sq	Mean Sq	F	value	Pr(>F)
Line	2	224.4	112.18		2.164	0.1253
Condition	2	259.1	129.56		2.499	0.0921 .
Line:Condition	4	693.4	173.35		3.344	0.0166 *
Residuals	51	2643.6	51.84
Signif. codes: 0 ‘***’ 0.001 ‘**’ 0.01 ‘*’ 0.05 ‘.’ 0.1 ‘ ’ 1
Post-hoc HSD Test - Line×Condition
Critical Value of Studentized Range: 4.579915
Carrots.Condition	Value	groups
M1945.H2O	21.4286	a
M1933.PEG	20.3667	ab
'Perfekcja'.H2O	17.0852	ab
M1945.PEG	13.624	ab
M1945.NaCl	13.3481	ab
'Perfekcja'.PEG	10.7006	ab
M1933.NaCl	9.91	ab
'Perfekcja'.NaCl	9.60425	b
M1933.H2O	8.83212	b
"Biochemistry - Lignin" (2Way ANOVA)
	Df	Sum Sq	Mean Sq	F	value	Pr(>F)
Line	2	0.0917	0.04587		5.843	0.00542 **
Condition	2	0.0799	0.03993		5.086	0.01001 *
Line:Condition	4	0.119	0.02974		3.789	0.00946 **
Residuals	47	0.369	0.00785
Signif. codes: 0 ‘***’ 0.001 ‘**’ 0.01 ‘*’ 0.05 ‘.’ 0.1 ‘ ’ 1
Post-hoc HSD Test - Line×Condition
Critical Value of Studentized Range: 4.596731
Carrots.Condition	Value	groups
'Perfekcja'.H2O	0.2475	a
M1945.Peg	0.243375	a
M1945.NaCl	0.19825	ab
'Perfekcja'.Peg	0.1875	abc
M1933.Peg	0.147	abc
M1945.H2O	0.12175	abc
M1933.H2O	0.098875	abc
M1933.NaCl	0.0535	bc
'Perfekcja'.NaCl	0.0376667	c
